# Supplementary material for: The McGurk effect is similar in native Mandarin Chinese and American English speakers
Source: Front Psychol. 2025 Mar 28;16:1531566. doi: 10.3389/fpsyg.2025.1531566 (PMC11987121; doi:10.3389/fpsyg.2025.1531566)
Supplement: Supplementary file 1 [file Supplementary_file_1.zip]

Archive with 6 entries (6 files):
- full_results_02_18_25.html
- __MACOSX/._full_results_02_18_25.html
- full_results_02_18_25.Rmd
- __MACOSX/._full_results_02_18_25.Rmd
- us_ch_compare_mcg.csv
- __MACOSX/._us_ch_compare_mcg.csv
