# Supplementary material for: The McGurk effect is similar in native Mandarin Chinese and American English speakers
Source: Front Psychol. 2025 Mar 28;16:1531566. doi: 10.3389/fpsyg.2025.1531566 (PMC11987121; doi:10.3389/fpsyg.2025.1531566)
Supplement: Supplementary file 1 [file Supplementary_file_1.zip › us_ch_compare_mcg.csv]

movie	fusion	subject_id	language	syllables	syllable_count
1	0	1	CH	BG	1
1	0	2	CH	BG	1
1	0	3	CH	BG	1
1	0	4	CH	BG	1
1	0	5	CH	BG	1
1	0	6	CH	BG	1
1	0	7	CH	BG	1
1	0	8	CH	BG	1
1	0	9	CH	BG	1
1	0	10	CH	BG	1
1	0	11	CH	BG	1
1	0	12	CH	BG	1
1	0	13	CH	BG	1
1	0	14	CH	BG	1
1	0	15	CH	BG	1
1	0	16	CH	BG	1
1	0	17	CH	BG	1
1	0.875	18	CH	BG	1
1	0.125	19	CH	BG	1
1	0	20	CH	BG	1
1	0	21	CH	BG	1
1	0	22	CH	BG	1
1	0	23	CH	BG	1
1	0.125	24	CH	BG	1
1	0	25	CH	BG	1
1	0.875	26	CH	BG	1
1	1	27	CH	BG	1
1	0	28	CH	BG	1
1	0	29	CH	BG	1
1	0.625	30	CH	BG	1
1	0	31	CH	BG	1
1	0.5	32	CH	BG	1
1	0	33	CH	BG	1
1	0	34	CH	BG	1
1	0	35	CH	BG	1
1	0	36	CH	BG	1
1	0	37	CH	BG	1
1	0	38	CH	BG	1
1	0	39	CH	BG	1
1	0	40	CH	BG	1
1	0.25	41	CH	BG	1
1	0	42	CH	BG	1
1	0	43	CH	BG	1
1	0	44	CH	BG	1
1	0	45	CH	BG	1
1	0	46	CH	BG	1
1	0	47	CH	BG	1
1	0	48	CH	BG	1
1	0	49	CH	BG	1
1	0	50	CH	BG	1
1	0	51	CH	BG	1
1	1	52	CH	BG	1
1	0	53	CH	BG	1
1	0.875	54	CH	BG	1
1	0	55	CH	BG	1
1	0	56	CH	BG	1
1	0	57	CH	BG	1
1	0	58	CH	BG	1
1	0.375	59	CH	BG	1
1	0.125	60	CH	BG	1
1	0	61	CH	BG	1
1	0.75	62	CH	BG	1
1	0	63	CH	BG	1
1	0	64	CH	BG	1
1	0.25	65	CH	BG	1
1	0	66	CH	BG	1
1	0.375	67	CH	BG	1
1	0	68	CH	BG	1
1	0	69	CH	BG	1
1	0	70	CH	BG	1
1	0.125	71	CH	BG	1
1	0	72	CH	BG	1
1	0	73	CH	BG	1
1	0	74	CH	BG	1
1	0	75	CH	BG	1
1	0	76	CH	BG	1
1	0	77	CH	BG	1
1	0.125	78	CH	BG	1
1	0.25	79	CH	BG	1
1	0.625	80	CH	BG	1
1	0	81	CH	BG	1
1	0	82	CH	BG	1
1	0.75	83	CH	BG	1
1	0.5	84	CH	BG	1
1	0	85	CH	BG	1
1	0	86	CH	BG	1
1	0	87	CH	BG	1
1	0.875	88	CH	BG	1
1	0	89	CH	BG	1
1	0.875	90	CH	BG	1
1	0	91	CH	BG	1
1	0.625	92	CH	BG	1
1	0.625	93	CH	BG	1
1	0	94	CH	BG	1
1	0	95	CH	BG	1
1	0.625	96	CH	BG	1
1	0	97	CH	BG	1
1	0	98	CH	BG	1
1	0.25	99	CH	BG	1
1	0.125	100	CH	BG	1
1	0	101	CH	BG	1
1	0	102	CH	BG	1
1	0	103	CH	BG	1
1	0	104	CH	BG	1
1	0	105	CH	BG	1
1	0	106	CH	BG	1
1	0	107	CH	BG	1
1	0	108	CH	BG	1
1	0	109	CH	BG	1
1	0	110	CH	BG	1
1	0	111	CH	BG	1
1	0	112	CH	BG	1
1	0	113	CH	BG	1
1	0	114	CH	BG	1
1	0	115	CH	BG	1
1	0	116	CH	BG	1
1	0	117	CH	BG	1
1	0	118	CH	BG	1
1	0	119	CH	BG	1
1	0	120	CH	BG	1
1	0	121	CH	BG	1
1	0	122	CH	BG	1
1	0.125	123	CH	BG	1
1	0	124	CH	BG	1
1	0.5	125	CH	BG	1
1	0.25	126	CH	BG	1
1	0	127	CH	BG	1
1	0	128	CH	BG	1
1	0	129	CH	BG	1
1	0	130	CH	BG	1
1	0	131	CH	BG	1
1	0	132	CH	BG	1
1	0	133	CH	BG	1
1	0	134	CH	BG	1
1	0	135	CH	BG	1
1	0	136	CH	BG	1
1	0	137	CH	BG	1
1	0	138	CH	BG	1
1	0.25	139	CH	BG	1
1	0	140	CH	BG	1
1	0	141	CH	BG	1
1	0.125	142	CH	BG	1
1	1	143	CH	BG	1
1	0	144	CH	BG	1
1	0	145	CH	BG	1
1	0	146	CH	BG	1
1	0.25	147	CH	BG	1
1	0.875	148	CH	BG	1
1	0	149	CH	BG	1
1	0	150	CH	BG	1
1	0	151	CH	BG	1
1	0	152	CH	BG	1
1	0	153	CH	BG	1
1	1	154	CH	BG	1
1	0	155	CH	BG	1
1	1	156	CH	BG	1
1	0.25	157	CH	BG	1
1	0	158	CH	BG	1
1	0	159	CH	BG	1
1	0.875	160	CH	BG	1
1	0	161	CH	BG	1
1	0	162	CH	BG	1
2	0.6	1	CH	BG	2
2	0	2	CH	BG	2
2	0	3	CH	BG	2
2	0	4	CH	BG	2
2	0.75	5	CH	BG	2
2	0	6	CH	BG	2
2	0.375	7	CH	BG	2
2	0	8	CH	BG	2
2	0	9	CH	BG	2
2	0.25	10	CH	BG	2
2	0	11	CH	BG	2
2	0	12	CH	BG	2
2	0.75	13	CH	BG	2
2	0	14	CH	BG	2
2	0.75	15	CH	BG	2
2	0.25	16	CH	BG	2
2	0	17	CH	BG	2
2	0.875	18	CH	BG	2
2	0.625	19	CH	BG	2
2	0.375	20	CH	BG	2
2	0.875	21	CH	BG	2
2	0.625	22	CH	BG	2
2	0.25	23	CH	BG	2
2	0.625	24	CH	BG	2
2	0.25	25	CH	BG	2
2	0.875	26	CH	BG	2
2	0.5	27	CH	BG	2
2	0.125	28	CH	BG	2
2	0.875	29	CH	BG	2
2	0.875	30	CH	BG	2
2	0.625	31	CH	BG	2
2	1	32	CH	BG	2
2	1	33	CH	BG	2
2	0	34	CH	BG	2
2	0	35	CH	BG	2
2	0.75	36	CH	BG	2
2	0	37	CH	BG	2
2	1	38	CH	BG	2
2	0.5	39	CH	BG	2
2	0	40	CH	BG	2
2	0.75	41	CH	BG	2
2	0.625	42	CH	BG	2
2	0.125	43	CH	BG	2
2	1	44	CH	BG	2
2	0.875	45	CH	BG	2
2	0.125	46	CH	BG	2
2	0.375	47	CH	BG	2
2	0.75	48	CH	BG	2
2	0.875	49	CH	BG	2
2	0.5	50	CH	BG	2
2	0	51	CH	BG	2
2	1	52	CH	BG	2
2	0.75	53	CH	BG	2
2	1	54	CH	BG	2
2	0.125	55	CH	BG	2
2	0.875	56	CH	BG	2
2	0.75	57	CH	BG	2
2	0.75	58	CH	BG	2
2	0.875	59	CH	BG	2
2	0.5	60	CH	BG	2
2	0	61	CH	BG	2
2	0.25	62	CH	BG	2
2	1	63	CH	BG	2
2	0.375	64	CH	BG	2
2	0.75	65	CH	BG	2
2	0.125	66	CH	BG	2
2	0.625	67	CH	BG	2
2	0.5	68	CH	BG	2
2	0.375	69	CH	BG	2
2	0.125	70	CH	BG	2
2	0.5	71	CH	BG	2
2	0.125	72	CH	BG	2
2	0.375	73	CH	BG	2
2	0	74	CH	BG	2
2	0.75	75	CH	BG	2
2	0	76	CH	BG	2
2	0.875	77	CH	BG	2
2	1	78	CH	BG	2
2	0.25	79	CH	BG	2
2	1	80	CH	BG	2
2	0.875	81	CH	BG	2
2	0.75	82	CH	BG	2
2	1	83	CH	BG	2
2	1	84	CH	BG	2
2	0.25	85	CH	BG	2
2	0.375	86	CH	BG	2
2	0.75	87	CH	BG	2
2	1	88	CH	BG	2
2	0	89	CH	BG	2
2	0.875	90	CH	BG	2
2	0.25	91	CH	BG	2
2	0.875	92	CH	BG	2
2	0.125	93	CH	BG	2
2	0	94	CH	BG	2
2	0.25	95	CH	BG	2
2	1	96	CH	BG	2
2	0.25	97	CH	BG	2
2	0	98	CH	BG	2
2	0.875	99	CH	BG	2
2	0.125	100	CH	BG	2
2	0	101	CH	BG	2
2	0	102	CH	BG	2
2	0.125	103	CH	BG	2
2	0	104	CH	BG	2
2	0.375	105	CH	BG	2
2	1	106	CH	BG	2
2	0.125	107	CH	BG	2
2	0.625	108	CH	BG	2
2	0.125	109	CH	BG	2
2	0.25	110	CH	BG	2
2	1	111	CH	BG	2
2	0.75	112	CH	BG	2
2	0.625	113	CH	BG	2
2	0.75	114	CH	BG	2
2	0.375	115	CH	BG	2
2	0.25	116	CH	BG	2
2	0.375	117	CH	BG	2
2	0	118	CH	BG	2
2	0.25	119	CH	BG	2
2	1	120	CH	BG	2
2	0.875	121	CH	BG	2
2	0	122	CH	BG	2
2	0.375	123	CH	BG	2
2	0	124	CH	BG	2
2	0.625	125	CH	BG	2
2	1	126	CH	BG	2
2	0.5	127	CH	BG	2
2	0	128	CH	BG	2
2	0.875	129	CH	BG	2
2	0.25	130	CH	BG	2
2	0.75	131	CH	BG	2
2	1	132	CH	BG	2
2	0.875	133	CH	BG	2
2	0	134	CH	BG	2
2	0.125	135	CH	BG	2
2	0.5	136	CH	BG	2
2	0.375	137	CH	BG	2
2	0.75	138	CH	BG	2
2	0.875	139	CH	BG	2
2	0.25	140	CH	BG	2
2	0.875	141	CH	BG	2
2	0.25	142	CH	BG	2
2	0.75	143	CH	BG	2
2	0.125	144	CH	BG	2
2	1	145	CH	BG	2
2	1	146	CH	BG	2
2	0.625	147	CH	BG	2
2	1	148	CH	BG	2
2	0.875	149	CH	BG	2
2	0.875	150	CH	BG	2
2	0.125	151	CH	BG	2
2	1	152	CH	BG	2
2	0	153	CH	BG	2
2	1	154	CH	BG	2
2	0.125	155	CH	BG	2
2	1	156	CH	BG	2
2	0.625	157	CH	BG	2
2	0	158	CH	BG	2
2	0.625	159	CH	BG	2
2	1	160	CH	BG	2
2	0.375	161	CH	BG	2
2	0	162	CH	BG	2
3	0	1	CH	BG	2
3	0	2	CH	BG	2
3	0	3	CH	BG	2
3	0	4	CH	BG	2
3	1	5	CH	BG	2
3	0.125	6	CH	BG	2
3	0	7	CH	BG	2
3	0	8	CH	BG	2
3	0	9	CH	BG	2
3	0	10	CH	BG	2
3	0	11	CH	BG	2
3	0	12	CH	BG	2
3	0	13	CH	BG	2
3	0	14	CH	BG	2
3	0	15	CH	BG	2
3	0	16	CH	BG	2
3	0	17	CH	BG	2
3	0	18	CH	BG	2
3	1	19	CH	BG	2
3	0.25	20	CH	BG	2
3	0.875	21	CH	BG	2
3	0	22	CH	BG	2
3	0.5	23	CH	BG	2
3	0.75	24	CH	BG	2
3	0	25	CH	BG	2
3	0.375	26	CH	BG	2
3	1	27	CH	BG	2
3	0	28	CH	BG	2
3	0	29	CH	BG	2
3	1	30	CH	BG	2
3	0	31	CH	BG	2
3	1	32	CH	BG	2
3	0	33	CH	BG	2
3	0	34	CH	BG	2
3	0	35	CH	BG	2
3	0	36	CH	BG	2
3	0	37	CH	BG	2
3	0	38	CH	BG	2
3	0.125	39	CH	BG	2
3	0	40	CH	BG	2
3	0.125	41	CH	BG	2
3	0.5	42	CH	BG	2
3	1	43	CH	BG	2
3	0.5	44	CH	BG	2
3	0.125	45	CH	BG	2
3	0.9375	46	CH	BG	2
3	0	47	CH	BG	2
3	0.75	48	CH	BG	2
3	0.875	49	CH	BG	2
3	0	50	CH	BG	2
3	0	51	CH	BG	2
3	1	52	CH	BG	2
3	1	53	CH	BG	2
3	0.75	54	CH	BG	2
3	0	55	CH	BG	2
3	1	56	CH	BG	2
3	0	57	CH	BG	2
3	0	58	CH	BG	2
3	0.75	59	CH	BG	2
3	0.375	60	CH	BG	2
3	0	61	CH	BG	2
3	0.625	62	CH	BG	2
3	0.125	63	CH	BG	2
3	0.125	64	CH	BG	2
3	0.0625	65	CH	BG	2
3	0.25	66	CH	BG	2
3	0.125	67	CH	BG	2
3	0	68	CH	BG	2
3	0	69	CH	BG	2
3	0	70	CH	BG	2
3	0	71	CH	BG	2
3	0.125	72	CH	BG	2
3	0.25	73	CH	BG	2
3	0	74	CH	BG	2
3	0	75	CH	BG	2
3	0	76	CH	BG	2
3	0	77	CH	BG	2
3	0.875	78	CH	BG	2
3	0	79	CH	BG	2
3	0.5	80	CH	BG	2
3	1	81	CH	BG	2
3	0.625	82	CH	BG	2
3	0	83	CH	BG	2
3	1	84	CH	BG	2
3	0	85	CH	BG	2
3	0	86	CH	BG	2
3	0	87	CH	BG	2
3	0.75	88	CH	BG	2
3	0	89	CH	BG	2
3	1	90	CH	BG	2
3	0.125	91	CH	BG	2
3	1	92	CH	BG	2
3	0	93	CH	BG	2
3	0	94	CH	BG	2
3	0	95	CH	BG	2
3	0	96	CH	BG	2
3	0	97	CH	BG	2
3	0.125	98	CH	BG	2
3	0	99	CH	BG	2
3	0	100	CH	BG	2
3	0.625	101	CH	BG	2
3	0	102	CH	BG	2
3	0	103	CH	BG	2
3	0	104	CH	BG	2
3	0.125	105	CH	BG	2
3	1	106	CH	BG	2
3	0.625	107	CH	BG	2
3	0	108	CH	BG	2
3	0	109	CH	BG	2
3	0	110	CH	BG	2
3	0.875	111	CH	BG	2
3	0	112	CH	BG	2
3	0.9375	113	CH	BG	2
3	1	114	CH	BG	2
3	1	115	CH	BG	2
3	0	116	CH	BG	2
3	0.375	117	CH	BG	2
3	0.125	118	CH	BG	2
3	0	119	CH	BG	2
3	0.1875	120	CH	BG	2
3	0	121	CH	BG	2
3	0	122	CH	BG	2
3	0	123	CH	BG	2
3	0	124	CH	BG	2
3	0	125	CH	BG	2
3	0.875	126	CH	BG	2
3	0	127	CH	BG	2
3	0	128	CH	BG	2
3	0.875	129	CH	BG	2
3	0	130	CH	BG	2
3	0	131	CH	BG	2
3	0	132	CH	BG	2
3	0.375	133	CH	BG	2
3	0	134	CH	BG	2
3	0	135	CH	BG	2
3	0.875	136	CH	BG	2
3	0	137	CH	BG	2
3	0	138	CH	BG	2
3	0.9375	139	CH	BG	2
3	0	140	CH	BG	2
3	0	141	CH	BG	2
3	0	142	CH	BG	2
3	0.5	143	CH	BG	2
3	0.25	144	CH	BG	2
3	1	145	CH	BG	2
3	0	146	CH	BG	2
3	0	147	CH	BG	2
3	0.875	148	CH	BG	2
3	0.0625	149	CH	BG	2
3	0	150	CH	BG	2
3	0.125	151	CH	BG	2
3	0	152	CH	BG	2
3	0	153	CH	BG	2
3	1	154	CH	BG	2
3	0.5	155	CH	BG	2
3	1	156	CH	BG	2
3	0	157	CH	BG	2
3	0	158	CH	BG	2
3	0	159	CH	BG	2
3	1	160	CH	BG	2
3	0	161	CH	BG	2
3	0	162	CH	BG	2
4	0	1	CH	BG	2
4	0	2	CH	BG	2
4	0	3	CH	BG	2
4	0	4	CH	BG	2
4	1	5	CH	BG	2
4	0.125	6	CH	BG	2
4	0.125	7	CH	BG	2
4	0	8	CH	BG	2
4	0	9	CH	BG	2
4	0.625	10	CH	BG	2
4	0	11	CH	BG	2
4	0	12	CH	BG	2
4	0.125	13	CH	BG	2
4	0	14	CH	BG	2
4	0	15	CH	BG	2
4	0	16	CH	BG	2
4	0	17	CH	BG	2
4	0.875	18	CH	BG	2
4	1	19	CH	BG	2
4	1	20	CH	BG	2
4	1	21	CH	BG	2
4	0.875	22	CH	BG	2
4	0.625	23	CH	BG	2
4	0.9375	24	CH	BG	2
4	0.0625	25	CH	BG	2
4	0.75	26	CH	BG	2
4	1	27	CH	BG	2
4	0	28	CH	BG	2
4	1	29	CH	BG	2
4	1	30	CH	BG	2
4	0.25	31	CH	BG	2
4	0.9375	32	CH	BG	2
4	0	33	CH	BG	2
4	0	34	CH	BG	2
4	0	35	CH	BG	2
4	0	36	CH	BG	2
4	0	37	CH	BG	2
4	0	38	CH	BG	2
4	0	39	CH	BG	2
4	0	40	CH	BG	2
4	0	41	CH	BG	2
4	0.625	42	CH	BG	2
4	1	43	CH	BG	2
4	0.5	44	CH	BG	2
4	0.125	45	CH	BG	2
4	1	46	CH	BG	2
4	0	47	CH	BG	2
4	0.875	48	CH	BG	2
4	1	49	CH	BG	2
4	0	50	CH	BG	2
4	0	51	CH	BG	2
4	1	52	CH	BG	2
4	1	53	CH	BG	2
4	0.75	54	CH	BG	2
4	0	55	CH	BG	2
4	1	56	CH	BG	2
4	0	57	CH	BG	2
4	0	58	CH	BG	2
4	0.625	59	CH	BG	2
4	1	60	CH	BG	2
4	0	61	CH	BG	2
4	0.625	62	CH	BG	2
4	0.5	63	CH	BG	2
4	0	64	CH	BG	2
4	0	65	CH	BG	2
4	0	66	CH	BG	2
4	0	67	CH	BG	2
4	0.375	68	CH	BG	2
4	0	69	CH	BG	2
4	0	70	CH	BG	2
4	0	71	CH	BG	2
4	0.125	72	CH	BG	2
4	0.25	73	CH	BG	2
4	0	74	CH	BG	2
4	0.125	75	CH	BG	2
4	0	76	CH	BG	2
4	0	77	CH	BG	2
4	0.875	78	CH	BG	2
4	0	79	CH	BG	2
4	0.875	80	CH	BG	2
4	1	81	CH	BG	2
4	0.875	82	CH	BG	2
4	0.125	83	CH	BG	2
4	0.875	84	CH	BG	2
4	0	85	CH	BG	2
4	0.125	86	CH	BG	2
4	0	87	CH	BG	2
4	0.875	88	CH	BG	2
4	0	89	CH	BG	2
4	1	90	CH	BG	2
4	0	91	CH	BG	2
4	0.875	92	CH	BG	2
4	0	93	CH	BG	2
4	0	94	CH	BG	2
4	0.25	95	CH	BG	2
4	0	96	CH	BG	2
4	0	97	CH	BG	2
4	0	98	CH	BG	2
4	0	99	CH	BG	2
4	0	100	CH	BG	2
4	1	101	CH	BG	2
4	0	102	CH	BG	2
4	0.875	103	CH	BG	2
4	0	104	CH	BG	2
4	0.125	105	CH	BG	2
4	0.875	106	CH	BG	2
4	1	107	CH	BG	2
4	0	108	CH	BG	2
4	0	109	CH	BG	2
4	0.125	110	CH	BG	2
4	1	111	CH	BG	2
4	0.25	112	CH	BG	2
4	0.375	113	CH	BG	2
4	1	114	CH	BG	2
4	0.25	115	CH	BG	2
4	0.125	116	CH	BG	2
4	0.25	117	CH	BG	2
4	0	118	CH	BG	2
4	0.125	119	CH	BG	2
4	0.1875	120	CH	BG	2
4	0.125	121	CH	BG	2
4	0	122	CH	BG	2
4	0.625	123	CH	BG	2
4	0.125	124	CH	BG	2
4	0.375	125	CH	BG	2
4	1	126	CH	BG	2
4	0.125	127	CH	BG	2
4	0	128	CH	BG	2
4	1	129	CH	BG	2
4	0	130	CH	BG	2
4	0	131	CH	BG	2
4	0	132	CH	BG	2
4	0.5	133	CH	BG	2
4	0	134	CH	BG	2
4	0	135	CH	BG	2
4	0.75	136	CH	BG	2
4	0	137	CH	BG	2
4	0.375	138	CH	BG	2
4	1	139	CH	BG	2
4	0	140	CH	BG	2
4	0	141	CH	BG	2
4	0	142	CH	BG	2
4	1	143	CH	BG	2
4	0.375	144	CH	BG	2
4	1	145	CH	BG	2
4	0	146	CH	BG	2
4	0	147	CH	BG	2
4	0.8125	148	CH	BG	2
4	0	149	CH	BG	2
4	0	150	CH	BG	2
4	0	151	CH	BG	2
4	0	152	CH	BG	2
4	0	153	CH	BG	2
4	1	154	CH	BG	2
4	1	155	CH	BG	2
4	1	156	CH	BG	2
4	0	157	CH	BG	2
4	0	158	CH	BG	2
4	0	159	CH	BG	2
4	1	160	CH	BG	2
4	0	161	CH	BG	2
4	0	162	CH	BG	2
5	0.1	1	CH	BG	1
5	0	2	CH	BG	1
5	0	3	CH	BG	1
5	0	4	CH	BG	1
5	0.25	5	CH	BG	1
5	0	6	CH	BG	1
5	0	7	CH	BG	1
5	0.0625	8	CH	BG	1
5	0	9	CH	BG	1
5	0	10	CH	BG	1
5	0	11	CH	BG	1
5	0	12	CH	BG	1
5	0	13	CH	BG	1
5	0	14	CH	BG	1
5	0	15	CH	BG	1
5	0	16	CH	BG	1
5	0	17	CH	BG	1
5	1	18	CH	BG	1
5	0.9375	19	CH	BG	1
5	0	20	CH	BG	1
5	0	21	CH	BG	1
5	0	22	CH	BG	1
5	0	23	CH	BG	1
5	0	24	CH	BG	1
5	0.375	25	CH	BG	1
5	1	26	CH	BG	1
5	0	27	CH	BG	1
5	0	28	CH	BG	1
5	1	29	CH	BG	1
5	0.875	30	CH	BG	1
5	0	31	CH	BG	1
5	0.9375	32	CH	BG	1
5	0	33	CH	BG	1
5	0	34	CH	BG	1
5	0	35	CH	BG	1
5	0	36	CH	BG	1
5	0	37	CH	BG	1
5	0	38	CH	BG	1
5	0.625	39	CH	BG	1
5	0	40	CH	BG	1
5	0.0625	41	CH	BG	1
5	0.25	42	CH	BG	1
5	0.125	43	CH	BG	1
5	0	44	CH	BG	1
5	0	45	CH	BG	1
5	0	46	CH	BG	1
5	0	47	CH	BG	1
5	0	48	CH	BG	1
5	0.0625	49	CH	BG	1
5	0.125	50	CH	BG	1
5	0	51	CH	BG	1
5	1	52	CH	BG	1
5	0	53	CH	BG	1
5	0.9375	54	CH	BG	1
5	0	55	CH	BG	1
5	0	56	CH	BG	1
5	0	57	CH	BG	1
5	0.125	58	CH	BG	1
5	1	59	CH	BG	1
5	0	60	CH	BG	1
5	0	61	CH	BG	1
5	0	62	CH	BG	1
5	0.875	63	CH	BG	1
5	0.25	64	CH	BG	1
5	0.625	65	CH	BG	1
5	0	66	CH	BG	1
5	0	67	CH	BG	1
5	0	68	CH	BG	1
5	0	69	CH	BG	1
5	0	70	CH	BG	1
5	0	71	CH	BG	1
5	0	72	CH	BG	1
5	0.1875	73	CH	BG	1
5	0	74	CH	BG	1
5	0	75	CH	BG	1
5	0	76	CH	BG	1
5	0.125	77	CH	BG	1
5	0	78	CH	BG	1
5	0	79	CH	BG	1
5	0.9375	80	CH	BG	1
5	0.125	81	CH	BG	1
5	0.375	82	CH	BG	1
5	0.9375	83	CH	BG	1
5	0.875	84	CH	BG	1
5	0	85	CH	BG	1
5	0	86	CH	BG	1
5	1	87	CH	BG	1
5	0.625	88	CH	BG	1
5	0	89	CH	BG	1
5	0.625	90	CH	BG	1
5	0.0625	91	CH	BG	1
5	0.875	92	CH	BG	1
5	0.8125	93	CH	BG	1
5	0	94	CH	BG	1
5	0	95	CH	BG	1
5	0.8125	96	CH	BG	1
5	0	97	CH	BG	1
5	0	98	CH	BG	1
5	1	99	CH	BG	1
5	0	100	CH	BG	1
5	0	101	CH	BG	1
5	0	102	CH	BG	1
5	0.875	103	CH	BG	1
5	0	104	CH	BG	1
5	0	105	CH	BG	1
5	1	106	CH	BG	1
5	0	107	CH	BG	1
5	0.125	108	CH	BG	1
5	0	109	CH	BG	1
5	0	110	CH	BG	1
5	0.0625	111	CH	BG	1
5	0.875	112	CH	BG	1
5	0	113	CH	BG	1
5	0	114	CH	BG	1
5	0	115	CH	BG	1
5	0	116	CH	BG	1
5	0	117	CH	BG	1
5	0	118	CH	BG	1
5	0.5625	119	CH	BG	1
5	0.3125	120	CH	BG	1
5	1	121	CH	BG	1
5	0	122	CH	BG	1
5	0.5	123	CH	BG	1
5	0	124	CH	BG	1
5	0.4375	125	CH	BG	1
5	0.875	126	CH	BG	1
5	0	127	CH	BG	1
5	0	128	CH	BG	1
5	0	129	CH	BG	1
5	0	130	CH	BG	1
5	0.75	131	CH	BG	1
5	0	132	CH	BG	1
5	0	133	CH	BG	1
5	0	134	CH	BG	1
5	1	135	CH	BG	1
5	0	136	CH	BG	1
5	0	137	CH	BG	1
5	0	138	CH	BG	1
5	0.375	139	CH	BG	1
5	0	140	CH	BG	1
5	0.875	141	CH	BG	1
5	0	142	CH	BG	1
5	0.9375	143	CH	BG	1
5	0	144	CH	BG	1
5	0	145	CH	BG	1
5	0.25	146	CH	BG	1
5	0.5	147	CH	BG	1
5	1	148	CH	BG	1
5	0	149	CH	BG	1
5	0	150	CH	BG	1
5	0	151	CH	BG	1
5	0	152	CH	BG	1
5	0.6875	153	CH	BG	1
5	0.875	154	CH	BG	1
5	0	155	CH	BG	1
5	1	156	CH	BG	1
5	0	157	CH	BG	1
5	0	158	CH	BG	1
5	0	159	CH	BG	1
5	1	160	CH	BG	1
5	0	161	CH	BG	1
5	0	162	CH	BG	1
6	0.1	1	CH	BG	1
6	0	2	CH	BG	1
6	0	3	CH	BG	1
6	0	4	CH	BG	1
6	0.875	5	CH	BG	1
6	0	6	CH	BG	1
6	0.125	7	CH	BG	1
6	0	8	CH	BG	1
6	0	9	CH	BG	1
6	0.625	10	CH	BG	1
6	0	11	CH	BG	1
6	0	12	CH	BG	1
6	0.875	13	CH	BG	1
6	0	14	CH	BG	1
6	0	15	CH	BG	1
6	0.75	16	CH	BG	1
6	0	17	CH	BG	1
6	0.25	18	CH	BG	1
6	1	19	CH	BG	1
6	1	20	CH	BG	1
6	0.75	21	CH	BG	1
6	0.625	22	CH	BG	1
6	0	23	CH	BG	1
6	1	24	CH	BG	1
6	0.125	25	CH	BG	1
6	1	26	CH	BG	1
6	0.875	27	CH	BG	1
6	0.125	28	CH	BG	1
6	0	29	CH	BG	1
6	1	30	CH	BG	1
6	0.875	31	CH	BG	1
6	1	32	CH	BG	1
6	0.75	33	CH	BG	1
6	0	34	CH	BG	1
6	0	35	CH	BG	1
6	0.375	36	CH	BG	1
6	0	37	CH	BG	1
6	0	38	CH	BG	1
6	0.375	39	CH	BG	1
6	0	40	CH	BG	1
6	0.625	41	CH	BG	1
6	0.375	42	CH	BG	1
6	1	43	CH	BG	1
6	0.875	44	CH	BG	1
6	0.5	45	CH	BG	1
6	1	46	CH	BG	1
6	0	47	CH	BG	1
6	1	48	CH	BG	1
6	1	49	CH	BG	1
6	0.25	50	CH	BG	1
6	0.125	51	CH	BG	1
6	1	52	CH	BG	1
6	1	53	CH	BG	1
6	0.875	54	CH	BG	1
6	0	55	CH	BG	1
6	0.875	56	CH	BG	1
6	0	57	CH	BG	1
6	0	58	CH	BG	1
6	0	59	CH	BG	1
6	0.625	60	CH	BG	1
6	0	61	CH	BG	1
6	0.625	62	CH	BG	1
6	0.625	63	CH	BG	1
6	0.875	64	CH	BG	1
6	1	65	CH	BG	1
6	0.625	66	CH	BG	1
6	0.625	67	CH	BG	1
6	0.875	68	CH	BG	1
6	0	69	CH	BG	1
6	0.25	70	CH	BG	1
6	0	71	CH	BG	1
6	1	72	CH	BG	1
6	0.5	73	CH	BG	1
6	0	74	CH	BG	1
6	0.125	75	CH	BG	1
6	0	76	CH	BG	1
6	1	77	CH	BG	1
6	1	78	CH	BG	1
6	0.625	79	CH	BG	1
6	0.5	80	CH	BG	1
6	0.875	81	CH	BG	1
6	0.75	82	CH	BG	1
6	0.125	83	CH	BG	1
6	1	84	CH	BG	1
6	0.75	85	CH	BG	1
6	0	86	CH	BG	1
6	0	87	CH	BG	1
6	0.875	88	CH	BG	1
6	0	89	CH	BG	1
6	1	90	CH	BG	1
6	1	91	CH	BG	1
6	1	92	CH	BG	1
6	0	93	CH	BG	1
6	0.125	94	CH	BG	1
6	0	95	CH	BG	1
6	0.875	96	CH	BG	1
6	0.125	97	CH	BG	1
6	0.75	98	CH	BG	1
6	0.75	99	CH	BG	1
6	0.875	100	CH	BG	1
6	1	101	CH	BG	1
6	0	102	CH	BG	1
6	0.75	103	CH	BG	1
6	1	104	CH	BG	1
6	0.875	105	CH	BG	1
6	1	106	CH	BG	1
6	1	107	CH	BG	1
6	0.75	108	CH	BG	1
6	0	109	CH	BG	1
6	0.75	110	CH	BG	1
6	0.875	111	CH	BG	1
6	0.875	112	CH	BG	1
6	0.875	113	CH	BG	1
6	1	114	CH	BG	1
6	1	115	CH	BG	1
6	0.625	116	CH	BG	1
6	0.25	117	CH	BG	1
6	0	118	CH	BG	1
6	0.5	119	CH	BG	1
6	0.625	120	CH	BG	1
6	0.5	121	CH	BG	1
6	0	122	CH	BG	1
6	0	123	CH	BG	1
6	0.625	124	CH	BG	1
6	0.875	125	CH	BG	1
6	0.625	126	CH	BG	1
6	0.75	127	CH	BG	1
6	0	128	CH	BG	1
6	1	129	CH	BG	1
6	0.25	130	CH	BG	1
6	0.875	131	CH	BG	1
6	0.125	132	CH	BG	1
6	1	133	CH	BG	1
6	0	134	CH	BG	1
6	0.75	135	CH	BG	1
6	0.875	136	CH	BG	1
6	0.5	137	CH	BG	1
6	0.875	138	CH	BG	1
6	0.75	139	CH	BG	1
6	0	140	CH	BG	1
6	0	141	CH	BG	1
6	0.625	142	CH	BG	1
6	1	143	CH	BG	1
6	0.125	144	CH	BG	1
6	1	145	CH	BG	1
6	0.5	146	CH	BG	1
6	0.125	147	CH	BG	1
6	0.875	148	CH	BG	1
6	0.375	149	CH	BG	1
6	0.375	150	CH	BG	1
6	0.25	151	CH	BG	1
6	0.375	152	CH	BG	1
6	0.25	153	CH	BG	1
6	1	154	CH	BG	1
6	0.5	155	CH	BG	1
6	0.625	156	CH	BG	1
6	0.25	157	CH	BG	1
6	0	158	CH	BG	1
6	0	159	CH	BG	1
6	1	160	CH	BG	1
6	0	161	CH	BG	1
6	0	162	CH	BG	1
7	1	1	CH	BG	1
7	0.1	2	CH	BG	1
7	0	3	CH	BG	1
7	0.25	4	CH	BG	1
7	0.5	5	CH	BG	1
7	0.375	6	CH	BG	1
7	1	7	CH	BG	1
7	1	8	CH	BG	1
7	0.875	9	CH	BG	1
7	1	10	CH	BG	1
7	0	11	CH	BG	1
7	0	12	CH	BG	1
7	1	13	CH	BG	1
7	0.125	14	CH	BG	1
7	1	15	CH	BG	1
7	0	16	CH	BG	1
7	0	17	CH	BG	1
7	1	18	CH	BG	1
7	1	19	CH	BG	1
7	0	20	CH	BG	1
7	1	21	CH	BG	1
7	0.875	22	CH	BG	1
7	1	23	CH	BG	1
7	0.875	24	CH	BG	1
7	0.5	25	CH	BG	1
7	0.875	26	CH	BG	1
7	1	27	CH	BG	1
7	0.625	28	CH	BG	1
7	1	29	CH	BG	1
7	1	30	CH	BG	1
7	0.5	31	CH	BG	1
7	0.875	32	CH	BG	1
7	1	33	CH	BG	1
7	0	34	CH	BG	1
7	0	35	CH	BG	1
7	1	36	CH	BG	1
7	0	37	CH	BG	1
7	1	38	CH	BG	1
7	1	39	CH	BG	1
7	0	40	CH	BG	1
7	1	41	CH	BG	1
7	1	42	CH	BG	1
7	0.875	43	CH	BG	1
7	1	44	CH	BG	1
7	1	45	CH	BG	1
7	1	46	CH	BG	1
7	0.875	47	CH	BG	1
7	0.625	48	CH	BG	1
7	1	49	CH	BG	1
7	1	50	CH	BG	1
7	0.125	51	CH	BG	1
7	1	52	CH	BG	1
7	1	53	CH	BG	1
7	1	54	CH	BG	1
7	0.625	55	CH	BG	1
7	0.875	56	CH	BG	1
7	1	57	CH	BG	1
7	1	58	CH	BG	1
7	1	59	CH	BG	1
7	0.625	60	CH	BG	1
7	1	61	CH	BG	1
7	1	62	CH	BG	1
7	1	63	CH	BG	1
7	1	64	CH	BG	1
7	0.75	65	CH	BG	1
7	0.125	66	CH	BG	1
7	1	67	CH	BG	1
7	0.875	68	CH	BG	1
7	1	69	CH	BG	1
7	0.125	70	CH	BG	1
7	0.875	71	CH	BG	1
7	0.375	72	CH	BG	1
7	1	73	CH	BG	1
7	0	74	CH	BG	1
7	1	75	CH	BG	1
7	0	76	CH	BG	1
7	1	77	CH	BG	1
7	1	78	CH	BG	1
7	1	79	CH	BG	1
7	1	80	CH	BG	1
7	1	81	CH	BG	1
7	1	82	CH	BG	1
7	0.875	83	CH	BG	1
7	1	84	CH	BG	1
7	1	85	CH	BG	1
7	1	86	CH	BG	1
7	1	87	CH	BG	1
7	1	88	CH	BG	1
7	1	89	CH	BG	1
7	1	90	CH	BG	1
7	0.875	91	CH	BG	1
7	1	92	CH	BG	1
7	1	93	CH	BG	1
7	0.125	94	CH	BG	1
7	0.875	95	CH	BG	1
7	1	96	CH	BG	1
7	0.625	97	CH	BG	1
7	0.875	98	CH	BG	1
7	1	99	CH	BG	1
7	0.5	100	CH	BG	1
7	1	101	CH	BG	1
7	0.125	102	CH	BG	1
7	1	103	CH	BG	1
7	0	104	CH	BG	1
7	0.875	105	CH	BG	1
7	1	106	CH	BG	1
7	1	107	CH	BG	1
7	0.875	108	CH	BG	1
7	0.875	109	CH	BG	1
7	0.25	110	CH	BG	1
7	1	111	CH	BG	1
7	1	112	CH	BG	1
7	1	113	CH	BG	1
7	1	114	CH	BG	1
7	0.875	115	CH	BG	1
7	0.875	116	CH	BG	1
7	0.375	117	CH	BG	1
7	0	118	CH	BG	1
7	1	119	CH	BG	1
7	1	120	CH	BG	1
7	1	121	CH	BG	1
7	0	122	CH	BG	1
7	1	123	CH	BG	1
7	0.125	124	CH	BG	1
7	0.875	125	CH	BG	1
7	1	126	CH	BG	1
7	0	127	CH	BG	1
7	1	128	CH	BG	1
7	1	129	CH	BG	1
7	0.125	130	CH	BG	1
7	1	131	CH	BG	1
7	0.875	132	CH	BG	1
7	0.875	133	CH	BG	1
7	0.75	134	CH	BG	1
7	1	135	CH	BG	1
7	1	136	CH	BG	1
7	0.125	137	CH	BG	1
7	0.875	138	CH	BG	1
7	0.875	139	CH	BG	1
7	1	140	CH	BG	1
7	1	141	CH	BG	1
7	1	142	CH	BG	1
7	1	143	CH	BG	1
7	0.625	144	CH	BG	1
7	1	145	CH	BG	1
7	1	146	CH	BG	1
7	1	147	CH	BG	1
7	1	148	CH	BG	1
7	1	149	CH	BG	1
7	1	150	CH	BG	1
7	0.75	151	CH	BG	1
7	0.875	152	CH	BG	1
7	1	153	CH	BG	1
7	1	154	CH	BG	1
7	0.875	155	CH	BG	1
7	1	156	CH	BG	1
7	1	157	CH	BG	1
7	0.375	158	CH	BG	1
7	0.25	159	CH	BG	1
7	1	160	CH	BG	1
7	0.875	161	CH	BG	1
7	0	162	CH	BG	1
8	1	1	CH	PK	1
8	0.3	2	CH	PK	1
8	0	3	CH	PK	1
8	0	4	CH	PK	1
8	1	5	CH	PK	1
8	0.25	6	CH	PK	1
8	0.75	7	CH	PK	1
8	0.625	8	CH	PK	1
8	1	9	CH	PK	1
8	1	10	CH	PK	1
8	0	11	CH	PK	1
8	0	12	CH	PK	1
8	1	13	CH	PK	1
8	0.5	14	CH	PK	1
8	0.5	15	CH	PK	1
8	0	16	CH	PK	1
8	0	17	CH	PK	1
8	1	18	CH	PK	1
8	1	19	CH	PK	1
8	0	20	CH	PK	1
8	0	21	CH	PK	1
8	0.75	22	CH	PK	1
8	1	23	CH	PK	1
8	0.75	24	CH	PK	1
8	0.75	25	CH	PK	1
8	1	26	CH	PK	1
8	1	27	CH	PK	1
8	0.25	28	CH	PK	1
8	1	29	CH	PK	1
8	0.875	30	CH	PK	1
8	1	31	CH	PK	1
8	1	32	CH	PK	1
8	1	33	CH	PK	1
8	0	34	CH	PK	1
8	0	35	CH	PK	1
8	1	36	CH	PK	1
8	1	37	CH	PK	1
8	0.875	38	CH	PK	1
8	1	39	CH	PK	1
8	0.125	40	CH	PK	1
8	1	41	CH	PK	1
8	0.375	42	CH	PK	1
8	0.125	43	CH	PK	1
8	1	44	CH	PK	1
8	1	45	CH	PK	1
8	1	46	CH	PK	1
8	0.375	47	CH	PK	1
8	1	48	CH	PK	1
8	0	49	CH	PK	1
8	1	50	CH	PK	1
8	0	51	CH	PK	1
8	1	52	CH	PK	1
8	1	53	CH	PK	1
8	1	54	CH	PK	1
8	1	55	CH	PK	1
8	0.75	56	CH	PK	1
8	0.75	57	CH	PK	1
8	0.25	58	CH	PK	1
8	0.875	59	CH	PK	1
8	0.25	60	CH	PK	1
8	0.875	61	CH	PK	1
8	1	62	CH	PK	1
8	1	63	CH	PK	1
8	1	64	CH	PK	1
8	0.875	65	CH	PK	1
8	0.125	66	CH	PK	1
8	0.75	67	CH	PK	1
8	1	68	CH	PK	1
8	1	69	CH	PK	1
8	0.375	70	CH	PK	1
8	0.75	71	CH	PK	1
8	0.375	72	CH	PK	1
8	0.875	73	CH	PK	1
8	0	74	CH	PK	1
8	0	75	CH	PK	1
8	1	76	CH	PK	1
8	0.125	77	CH	PK	1
8	1	78	CH	PK	1
8	1	79	CH	PK	1
8	1	80	CH	PK	1
8	0.875	81	CH	PK	1
8	0.875	82	CH	PK	1
8	0.875	83	CH	PK	1
8	1	84	CH	PK	1
8	0.875	85	CH	PK	1
8	0.625	86	CH	PK	1
8	1	87	CH	PK	1
8	0.875	88	CH	PK	1
8	1	89	CH	PK	1
8	1	90	CH	PK	1
8	0.875	91	CH	PK	1
8	0.625	92	CH	PK	1
8	1	93	CH	PK	1
8	1	94	CH	PK	1
8	0.875	95	CH	PK	1
8	0.875	96	CH	PK	1
8	1	97	CH	PK	1
8	1	98	CH	PK	1
8	1	99	CH	PK	1
8	0.625	100	CH	PK	1
8	1	101	CH	PK	1
8	0.125	102	CH	PK	1
8	1	103	CH	PK	1
8	0.75	104	CH	PK	1
8	0.125	105	CH	PK	1
8	1	106	CH	PK	1
8	1	107	CH	PK	1
8	1	108	CH	PK	1
8	0.75	109	CH	PK	1
8	0.125	110	CH	PK	1
8	0.875	111	CH	PK	1
8	1	112	CH	PK	1
8	0.5	113	CH	PK	1
8	1	114	CH	PK	1
8	0.625	115	CH	PK	1
8	1	116	CH	PK	1
8	0.125	117	CH	PK	1
8	1	118	CH	PK	1
8	1	119	CH	PK	1
8	0.875	120	CH	PK	1
8	1	121	CH	PK	1
8	0	122	CH	PK	1
8	1	123	CH	PK	1
8	0.875	124	CH	PK	1
8	0.75	125	CH	PK	1
8	1	126	CH	PK	1
8	0.625	127	CH	PK	1
8	0.875	128	CH	PK	1
8	0.875	129	CH	PK	1
8	0	130	CH	PK	1
8	1	131	CH	PK	1
8	0.625	132	CH	PK	1
8	0.875	133	CH	PK	1
8	1	134	CH	PK	1
8	1	135	CH	PK	1
8	0.25	136	CH	PK	1
8	0	137	CH	PK	1
8	0.125	138	CH	PK	1
8	0.875	139	CH	PK	1
8	1	140	CH	PK	1
8	0.875	141	CH	PK	1
8	0.75	142	CH	PK	1
8	1	143	CH	PK	1
8	0.375	144	CH	PK	1
8	1	145	CH	PK	1
8	0.625	146	CH	PK	1
8	1	147	CH	PK	1
8	1	148	CH	PK	1
8	1	149	CH	PK	1
8	1	150	CH	PK	1
8	0.125	151	CH	PK	1
8	0.25	152	CH	PK	1
8	0.875	153	CH	PK	1
8	1	154	CH	PK	1
8	0.875	155	CH	PK	1
8	1	156	CH	PK	1
8	1	157	CH	PK	1
8	1	158	CH	PK	1
8	1	159	CH	PK	1
8	1	160	CH	PK	1
8	1	161	CH	PK	1
8	1	162	CH	PK	1
9	1	1	CH	PK	1
9	0.9	2	CH	PK	1
9	0	3	CH	PK	1
9	0.125	4	CH	PK	1
9	0.875	5	CH	PK	1
9	1	6	CH	PK	1
9	1	7	CH	PK	1
9	0.875	8	CH	PK	1
9	1	9	CH	PK	1
9	1	10	CH	PK	1
9	0.5	11	CH	PK	1
9	0	12	CH	PK	1
9	1	13	CH	PK	1
9	0.875	14	CH	PK	1
9	0.875	15	CH	PK	1
9	1	16	CH	PK	1
9	0	17	CH	PK	1
9	1	18	CH	PK	1
9	1	19	CH	PK	1
9	1	20	CH	PK	1
9	0	21	CH	PK	1
9	1	22	CH	PK	1
9	1	23	CH	PK	1
9	0.875	24	CH	PK	1
9	1	25	CH	PK	1
9	1	26	CH	PK	1
9	1	27	CH	PK	1
9	0.5	28	CH	PK	1
9	1	29	CH	PK	1
9	0.875	30	CH	PK	1
9	1	31	CH	PK	1
9	1	32	CH	PK	1
9	1	33	CH	PK	1
9	1	34	CH	PK	1
9	0.125	35	CH	PK	1
9	1	36	CH	PK	1
9	1	37	CH	PK	1
9	1	38	CH	PK	1
9	1	39	CH	PK	1
9	0	40	CH	PK	1
9	1	41	CH	PK	1
9	1	42	CH	PK	1
9	0	43	CH	PK	1
9	1	44	CH	PK	1
9	1	45	CH	PK	1
9	1	46	CH	PK	1
9	1	47	CH	PK	1
9	0.875	48	CH	PK	1
9	1	49	CH	PK	1
9	1	50	CH	PK	1
9	0	51	CH	PK	1
9	1	52	CH	PK	1
9	1	53	CH	PK	1
9	1	54	CH	PK	1
9	1	55	CH	PK	1
9	0.875	56	CH	PK	1
9	0.75	57	CH	PK	1
9	0.75	58	CH	PK	1
9	1	59	CH	PK	1
9	0.875	60	CH	PK	1
9	1	61	CH	PK	1
9	1	62	CH	PK	1
9	1	63	CH	PK	1
9	1	64	CH	PK	1
9	0.875	65	CH	PK	1
9	1	66	CH	PK	1
9	0.875	67	CH	PK	1
9	1	68	CH	PK	1
9	1	69	CH	PK	1
9	1	70	CH	PK	1
9	1	71	CH	PK	1
9	1	72	CH	PK	1
9	0.75	73	CH	PK	1
9	0.5	74	CH	PK	1
9	0.625	75	CH	PK	1
9	1	76	CH	PK	1
9	1	77	CH	PK	1
9	1	78	CH	PK	1
9	1	79	CH	PK	1
9	1	80	CH	PK	1
9	1	81	CH	PK	1
9	0.75	82	CH	PK	1
9	1	83	CH	PK	1
9	1	84	CH	PK	1
9	0.75	85	CH	PK	1
9	0.625	86	CH	PK	1
9	1	87	CH	PK	1
9	1	88	CH	PK	1
9	1	89	CH	PK	1
9	1	90	CH	PK	1
9	1	91	CH	PK	1
9	1	92	CH	PK	1
9	1	93	CH	PK	1
9	1	94	CH	PK	1
9	1	95	CH	PK	1
9	0.75	96	CH	PK	1
9	1	97	CH	PK	1
9	1	98	CH	PK	1
9	1	99	CH	PK	1
9	1	100	CH	PK	1
9	1	101	CH	PK	1
9	0.75	102	CH	PK	1
9	1	103	CH	PK	1
9	1	104	CH	PK	1
9	1	105	CH	PK	1
9	1	106	CH	PK	1
9	1	107	CH	PK	1
9	1	108	CH	PK	1
9	0.75	109	CH	PK	1
9	0.625	110	CH	PK	1
9	1	111	CH	PK	1
9	1	112	CH	PK	1
9	0.875	113	CH	PK	1
9	1	114	CH	PK	1
9	1	115	CH	PK	1
9	1	116	CH	PK	1
9	0.875	117	CH	PK	1
9	1	118	CH	PK	1
9	1	119	CH	PK	1
9	1	120	CH	PK	1
9	1	121	CH	PK	1
9	0	122	CH	PK	1
9	1	123	CH	PK	1
9	0.875	124	CH	PK	1
9	0.75	125	CH	PK	1
9	1	126	CH	PK	1
9	0.875	127	CH	PK	1
9	1	128	CH	PK	1
9	1	129	CH	PK	1
9	0.5	130	CH	PK	1
9	1	131	CH	PK	1
9	0.75	132	CH	PK	1
9	1	133	CH	PK	1
9	1	134	CH	PK	1
9	1	135	CH	PK	1
9	1	136	CH	PK	1
9	0.5	137	CH	PK	1
9	0.5	138	CH	PK	1
9	0.875	139	CH	PK	1
9	1	140	CH	PK	1
9	0.875	141	CH	PK	1
9	0.625	142	CH	PK	1
9	1	143	CH	PK	1
9	0.5	144	CH	PK	1
9	1	145	CH	PK	1
9	0.75	146	CH	PK	1
9	0.875	147	CH	PK	1
9	1	148	CH	PK	1
9	1	149	CH	PK	1
9	1	150	CH	PK	1
9	0.25	151	CH	PK	1
9	0.125	152	CH	PK	1
9	1	153	CH	PK	1
9	1	154	CH	PK	1
9	0.75	155	CH	PK	1
9	1	156	CH	PK	1
9	1	157	CH	PK	1
9	1	158	CH	PK	1
9	1	159	CH	PK	1
9	1	160	CH	PK	1
9	1	161	CH	PK	1
9	1	162	CH	PK	1
1	0	163	US	BG	1
1	0	164	US	BG	1
1	0.6	165	US	BG	1
1	0	166	US	BG	1
1	0.1	167	US	BG	1
1	0	168	US	BG	1
1	0	169	US	BG	1
1	0.1	170	US	BG	1
1	0	171	US	BG	1
1	0	172	US	BG	1
1	0	173	US	BG	1
1	0	174	US	BG	1
1	0	175	US	BG	1
1	0.6	176	US	BG	1
1	0.1	177	US	BG	1
1	0	178	US	BG	1
1	0	179	US	BG	1
1	0	180	US	BG	1
1	0	181	US	BG	1
1	0	182	US	BG	1
1	0.9	183	US	BG	1
1	1	184	US	BG	1
1	0	185	US	BG	1
1	0.4	186	US	BG	1
1	0.1	187	US	BG	1
1	0.7	188	US	BG	1
1	0	189	US	BG	1
1	0	190	US	BG	1
1	0.2	191	US	BG	1
1	0	192	US	BG	1
1	0	193	US	BG	1
1	0.5	194	US	BG	1
1	0	195	US	BG	1
1	0	196	US	BG	1
1	0.7	197	US	BG	1
1	0.2	198	US	BG	1
1	0	199	US	BG	1
1	0.1	200	US	BG	1
1	0.9	201	US	BG	1
1	0.3	202	US	BG	1
1	0.1	203	US	BG	1
1	0	204	US	BG	1
1	0.1	205	US	BG	1
1	0	206	US	BG	1
1	0.3	207	US	BG	1
1	0	208	US	BG	1
1	0.3	209	US	BG	1
1	0.5	210	US	BG	1
1	0	211	US	BG	1
1	0	212	US	BG	1
1	0.4	213	US	BG	1
1	0.5	214	US	BG	1
1	0.1	215	US	BG	1
1	0	216	US	BG	1
1	0	217	US	BG	1
1	0.1	218	US	BG	1
1	0	219	US	BG	1
1	0.8	220	US	BG	1
1	0	221	US	BG	1
1	0	222	US	BG	1
1	0.2	223	US	BG	1
1	0	224	US	BG	1
1	0	225	US	BG	1
1	0.8	226	US	BG	1
1	1	227	US	BG	1
1	0	228	US	BG	1
1	0.5	229	US	BG	1
1	0.2	230	US	BG	1
1	0	231	US	BG	1
1	0	232	US	BG	1
1	0	233	US	BG	1
1	0	234	US	BG	1
1	0	235	US	BG	1
1	0	236	US	BG	1
1	0.1	237	US	BG	1
1	0	238	US	BG	1
1	0	239	US	BG	1
1	0	240	US	BG	1
1	0.1	241	US	BG	1
1	0	242	US	BG	1
1	0	243	US	BG	1
1	0	244	US	BG	1
1	0	245	US	BG	1
1	0	246	US	BG	1
1	0	247	US	BG	1
1	0.1	248	US	BG	1
1	0	249	US	BG	1
1	0.3	250	US	BG	1
1	0	251	US	BG	1
1	0.1	252	US	BG	1
1	0.9	253	US	BG	1
1	0	254	US	BG	1
1	0.6	255	US	BG	1
1	0.1	256	US	BG	1
1	0	257	US	BG	1
1	0.2	258	US	BG	1
1	0	259	US	BG	1
1	0	260	US	BG	1
1	0.1	261	US	BG	1
1	0	262	US	BG	1
1	0	263	US	BG	1
1	0.3	264	US	BG	1
1	0	265	US	BG	1
1	0	266	US	BG	1
1	0	267	US	BG	1
1	0	268	US	BG	1
1	0.9	269	US	BG	1
1	0.1	270	US	BG	1
1	0	271	US	BG	1
1	0	272	US	BG	1
1	0.1	273	US	BG	1
1	0	274	US	BG	1
1	0	275	US	BG	1
1	0.1	276	US	BG	1
1	0	277	US	BG	1
1	0.1	278	US	BG	1
1	0.3	279	US	BG	1
1	0	280	US	BG	1
1	0.3	281	US	BG	1
1	1	282	US	BG	1
1	0	283	US	BG	1
1	0	284	US	BG	1
1	0.333333333	285	US	BG	1
1	0.7	286	US	BG	1
1	0	287	US	BG	1
1	0	288	US	BG	1
1	0	289	US	BG	1
1	0.3	290	US	BG	1
1	0	291	US	BG	1
1	0	292	US	BG	1
1	0.1	293	US	BG	1
1	0	294	US	BG	1
1	0.9	295	US	BG	1
1	0	296	US	BG	1
1	0.1	297	US	BG	1
1	0.6	298	US	BG	1
1	0	299	US	BG	1
1	0	300	US	BG	1
1	0.4	301	US	BG	1
1	0	302	US	BG	1
1	0	303	US	BG	1
1	0	304	US	BG	1
1	0	305	US	BG	1
1	0.1	306	US	BG	1
1	0.1	307	US	BG	1
2	0.1	163	US	BG	2
2	0.4	164	US	BG	2
2	1	165	US	BG	2
2	0	166	US	BG	2
2	0.3	167	US	BG	2
2	0.3	168	US	BG	2
2	0.3	169	US	BG	2
2	0.7	170	US	BG	2
2	0	171	US	BG	2
2	0.7	172	US	BG	2
2	0.1	173	US	BG	2
2	0	174	US	BG	2
2	0.2	175	US	BG	2
2	0.9	176	US	BG	2
2	0.7	177	US	BG	2
2	1	178	US	BG	2
2	0.1	179	US	BG	2
2	0.5	180	US	BG	2
2	0	181	US	BG	2
2	0.1	182	US	BG	2
2	1	183	US	BG	2
2	1	184	US	BG	2
2	0	185	US	BG	2
2	0.7	186	US	BG	2
2	0.2	187	US	BG	2
2	1	188	US	BG	2
2	0.1	189	US	BG	2
2	1	190	US	BG	2
2	1	191	US	BG	2
2	0	192	US	BG	2
2	0.8	193	US	BG	2
2	1	194	US	BG	2
2	0.4	195	US	BG	2
2	0.8	196	US	BG	2
2	1	197	US	BG	2
2	0.7	198	US	BG	2
2	1	199	US	BG	2
2	0.9	200	US	BG	2
2	1	201	US	BG	2
2	0.4	202	US	BG	2
2	0	203	US	BG	2
2	0	204	US	BG	2
2	0	205	US	BG	2
2	0.5	206	US	BG	2
2	0.9	207	US	BG	2
2	1	208	US	BG	2
2	0.6	209	US	BG	2
2	0.9	210	US	BG	2
2	0.2	211	US	BG	2
2	0.8	212	US	BG	2
2	1	213	US	BG	2
2	0.9	214	US	BG	2
2	0.4	215	US	BG	2
2	0	216	US	BG	2
2	0	217	US	BG	2
2	0.6	218	US	BG	2
2	1	219	US	BG	2
2	0.8	220	US	BG	2
2	0	221	US	BG	2
2	0	222	US	BG	2
2	0.6	223	US	BG	2
2	0	224	US	BG	2
2	0	225	US	BG	2
2	0	226	US	BG	2
2	1	227	US	BG	2
2	0	228	US	BG	2
2	0.9	229	US	BG	2
2	0.8	230	US	BG	2
2	0.1	231	US	BG	2
2	0	232	US	BG	2
2	0.5	233	US	BG	2
2	1	234	US	BG	2
2	1	235	US	BG	2
2	0.6	236	US	BG	2
2	0.1	237	US	BG	2
2	0.5	238	US	BG	2
2	1	239	US	BG	2
2	0	240	US	BG	2
2	1	241	US	BG	2
2	0	242	US	BG	2
2	0.7	243	US	BG	2
2	0	244	US	BG	2
2	0	245	US	BG	2
2	0	246	US	BG	2
2	0.2	247	US	BG	2
2	0	248	US	BG	2
2	0.5	249	US	BG	2
2	0.5	250	US	BG	2
2	0	251	US	BG	2
2	0.2	252	US	BG	2
2	1	253	US	BG	2
2	0.1	254	US	BG	2
2	1	255	US	BG	2
2	0	256	US	BG	2
2	0.2	257	US	BG	2
2	1	258	US	BG	2
2	0	259	US	BG	2
2	0	260	US	BG	2
2	1	261	US	BG	2
2	0	262	US	BG	2
2	0.4	263	US	BG	2
2	0	264	US	BG	2
2	0.5	265	US	BG	2
2	0	266	US	BG	2
2	1	267	US	BG	2
2	0	268	US	BG	2
2	0.9	269	US	BG	2
2	0.1	270	US	BG	2
2	0.7	271	US	BG	2
2	0	272	US	BG	2
2	0	273	US	BG	2
2	0	274	US	BG	2
2	1	275	US	BG	2
2	0.8	276	US	BG	2
2	0.7	277	US	BG	2
2	1	278	US	BG	2
2	1	279	US	BG	2
2	0	280	US	BG	2
2	1	281	US	BG	2
2	1	282	US	BG	2
2	1	283	US	BG	2
2	0	284	US	BG	2
2	0.8	285	US	BG	2
2	1	286	US	BG	2
2	0	287	US	BG	2
2	1	288	US	BG	2
2	0	289	US	BG	2
2	0.5	290	US	BG	2
2	0	291	US	BG	2
2	0	292	US	BG	2
2	0.3	293	US	BG	2
2	0	294	US	BG	2
2	1	295	US	BG	2
2	0	296	US	BG	2
2	1	297	US	BG	2
2	1	298	US	BG	2
2	0	299	US	BG	2
2	0.2	300	US	BG	2
2	0.6	301	US	BG	2
2	0.1	302	US	BG	2
2	0.9	303	US	BG	2
2	1	304	US	BG	2
2	0	305	US	BG	2
2	1	306	US	BG	2
2	1	307	US	BG	2
3	0	163	US	BG	2
3	0	164	US	BG	2
3	1	165	US	BG	2
3	0	166	US	BG	2
3	1	167	US	BG	2
3	0	168	US	BG	2
3	0.4	169	US	BG	2
3	0	170	US	BG	2
3	0	171	US	BG	2
3	0.15	172	US	BG	2
3	0	173	US	BG	2
3	0	174	US	BG	2
3	0	175	US	BG	2
3	1	176	US	BG	2
3	0.55	177	US	BG	2
3	1	178	US	BG	2
3	0.8	179	US	BG	2
3	0	180	US	BG	2
3	0	181	US	BG	2
3	0	182	US	BG	2
3	0.95	183	US	BG	2
3	1	184	US	BG	2
3	0	185	US	BG	2
3	0	186	US	BG	2
3	0	187	US	BG	2
3	1	188	US	BG	2
3	0	189	US	BG	2
3	0.1	190	US	BG	2
3	1	191	US	BG	2
3	0	192	US	BG	2
3	0	193	US	BG	2
3	1	194	US	BG	2
3	0	195	US	BG	2
3	0	196	US	BG	2
3	1	197	US	BG	2
3	0	198	US	BG	2
3	0	199	US	BG	2
3	0.7	200	US	BG	2
3	1	201	US	BG	2
3	0	202	US	BG	2
3	0	203	US	BG	2
3	0	204	US	BG	2
3	0	205	US	BG	2
3	0.7	206	US	BG	2
3	0	207	US	BG	2
3	0	208	US	BG	2
3	0	209	US	BG	2
3	0.25	210	US	BG	2
3	0.55	211	US	BG	2
3	0	212	US	BG	2
3	1	213	US	BG	2
3	0.15	214	US	BG	2
3	0	215	US	BG	2
3	0	216	US	BG	2
3	0	217	US	BG	2
3	0	218	US	BG	2
3	1	219	US	BG	2
3	1	220	US	BG	2
3	0	221	US	BG	2
3	0	222	US	BG	2
3	0.2	223	US	BG	2
3	0	224	US	BG	2
3	0	225	US	BG	2
3	0	226	US	BG	2
3	1	227	US	BG	2
3	0	228	US	BG	2
3	0.8	229	US	BG	2
3	0	230	US	BG	2
3	0	231	US	BG	2
3	0	232	US	BG	2
3	0.5	233	US	BG	2
3	0.9	234	US	BG	2
3	0.1	235	US	BG	2
3	0.1	236	US	BG	2
3	0	237	US	BG	2
3	0	238	US	BG	2
3	0.65	239	US	BG	2
3	0	240	US	BG	2
3	0	241	US	BG	2
3	0	242	US	BG	2
3	0	243	US	BG	2
3	0	244	US	BG	2
3	0	245	US	BG	2
3	0	246	US	BG	2
3	0	247	US	BG	2
3	0	248	US	BG	2
3	0	249	US	BG	2
3	0	250	US	BG	2
3	0	251	US	BG	2
3	0	252	US	BG	2
3	0.95	253	US	BG	2
3	0.05	254	US	BG	2
3	0.1	255	US	BG	2
3	0	256	US	BG	2
3	0	257	US	BG	2
3	0.7	258	US	BG	2
3	0	259	US	BG	2
3	0	260	US	BG	2
3	0	261	US	BG	2
3	0	262	US	BG	2
3	0	263	US	BG	2
3	0	264	US	BG	2
3	1	265	US	BG	2
3	0	266	US	BG	2
3	1	267	US	BG	2
3	0	268	US	BG	2
3	0	269	US	BG	2
3	0	270	US	BG	2
3	0	271	US	BG	2
3	0	272	US	BG	2
3	0	273	US	BG	2
3	0.05	274	US	BG	2
3	0.1	275	US	BG	2
3	0	276	US	BG	2
3	0	277	US	BG	2
3	0	278	US	BG	2
3	0.95	279	US	BG	2
3	0	280	US	BG	2
3	0.15	281	US	BG	2
3	0.1	282	US	BG	2
3	0	283	US	BG	2
3	0	284	US	BG	2
3	1	285	US	BG	2
3	0.6	286	US	BG	2
3	0	287	US	BG	2
3	1	288	US	BG	2
3	0	289	US	BG	2
3	0.85	290	US	BG	2
3	0	291	US	BG	2
3	0	292	US	BG	2
3	0.55	293	US	BG	2
3	0	294	US	BG	2
3	1	295	US	BG	2
3	0	296	US	BG	2
3	0.1	297	US	BG	2
3	1	298	US	BG	2
3	0	299	US	BG	2
3	0	300	US	BG	2
3	0	301	US	BG	2
3	0	302	US	BG	2
3	0.95	303	US	BG	2
3	1	304	US	BG	2
3	0	305	US	BG	2
3	0	306	US	BG	2
3	0.95	307	US	BG	2
4	0	163	US	BG	2
4	0	164	US	BG	2
4	1	165	US	BG	2
4	0	166	US	BG	2
4	1	167	US	BG	2
4	0	168	US	BG	2
4	0	169	US	BG	2
4	0.1	170	US	BG	2
4	0	171	US	BG	2
4	1	172	US	BG	2
4	0.6	173	US	BG	2
4	0	174	US	BG	2
4	0.2	175	US	BG	2
4	1	176	US	BG	2
4	1	177	US	BG	2
4	1	178	US	BG	2
4	1	179	US	BG	2
4	0	180	US	BG	2
4	0	181	US	BG	2
4	0.1	182	US	BG	2
4	1	183	US	BG	2
4	1	184	US	BG	2
4	0	185	US	BG	2
4	1	186	US	BG	2
4	0	187	US	BG	2
4	0.95	188	US	BG	2
4	0	189	US	BG	2
4	0	190	US	BG	2
4	1	191	US	BG	2
4	0	192	US	BG	2
4	0.9	193	US	BG	2
4	1	194	US	BG	2
4	0	195	US	BG	2
4	0.7	196	US	BG	2
4	1	197	US	BG	2
4	1	198	US	BG	2
4	0.8	199	US	BG	2
4	0.9	200	US	BG	2
4	1	201	US	BG	2
4	0.65	202	US	BG	2
4	0	203	US	BG	2
4	0	204	US	BG	2
4	0	205	US	BG	2
4	1	206	US	BG	2
4	0.35	207	US	BG	2
4	0	208	US	BG	2
4	1	209	US	BG	2
4	0.65	210	US	BG	2
4	1	211	US	BG	2
4	0	212	US	BG	2
4	1	213	US	BG	2
4	0.9	214	US	BG	2
4	0	215	US	BG	2
4	0.3	216	US	BG	2
4	0	217	US	BG	2
4	0.6	218	US	BG	2
4	1	219	US	BG	2
4	1	220	US	BG	2
4	0	221	US	BG	2
4	0	222	US	BG	2
4	0	223	US	BG	2
4	0	224	US	BG	2
4	0	225	US	BG	2
4	0	226	US	BG	2
4	1	227	US	BG	2
4	0	228	US	BG	2
4	1	229	US	BG	2
4	0	230	US	BG	2
4	0	231	US	BG	2
4	0	232	US	BG	2
4	0.8	233	US	BG	2
4	1	234	US	BG	2
4	1	235	US	BG	2
4	1	236	US	BG	2
4	0	237	US	BG	2
4	0	238	US	BG	2
4	1	239	US	BG	2
4	0	240	US	BG	2
4	1	241	US	BG	2
4	0	242	US	BG	2
4	0	243	US	BG	2
4	0	244	US	BG	2
4	0	245	US	BG	2
4	0.05	246	US	BG	2
4	1	247	US	BG	2
4	0	248	US	BG	2
4	1	249	US	BG	2
4	0	250	US	BG	2
4	0	251	US	BG	2
4	0.4	252	US	BG	2
4	1	253	US	BG	2
4	0.7	254	US	BG	2
4	1	255	US	BG	2
4	0	256	US	BG	2
4	0	257	US	BG	2
4	1	258	US	BG	2
4	1	259	US	BG	2
4	0	260	US	BG	2
4	1	261	US	BG	2
4	0	262	US	BG	2
4	0	263	US	BG	2
4	0.1	264	US	BG	2
4	0.95	265	US	BG	2
4	0	266	US	BG	2
4	1	267	US	BG	2
4	0	268	US	BG	2
[truncated: 764 more rows]
